# Supplementary material for: phi and phiD predict adverse pathological features after radical prostatectomy for prostate cancer in Chinese population
Source: Cancer Med. 2024 Aug 9;13(15):e70085. doi: 10.1002/cam4.70085 (PMC11310664; doi:10.1002/cam4.70085)
Supplement: Supplementary file 1 — Table S1: AJCC Prognostic Groups. [file CAM4-13-e70085-s003.xlsx]

## Sheet: Table S1
Table S1. AJCC Prognostic Groups
Group	T	N	M	PSA (ng/mL)	Grade Group
Stage I	pT2	N0	M0	PSA < 10	1
Stage IIA	pT2	N0	M0	PSA >= 10 <20	1
Stage IIB	T1-2	N0	M0	PSA <20	2
Stage IIC	T1-2	N0	M0	PSA <20	3
	T1-2	N0	M0	PSA <20	4
Stage IIIA	T1-2	N0	M0	PSA >=20	1-4
Stage IIIB	T3-4	N0	M0	Any PSA	1-4
Stage IIIC	Any T	N0	M0	Any PSA	5
Stage IVA	Any T	N1	M0	Any PSA	Any
Stage IVB	Any T	Any N	M1	Any PSA	Any
