# Supplementary material for: phi and phiD predict adverse pathological features after radical prostatectomy for prostate cancer in Chinese population
Source: Cancer Med. 2024 Aug 9;13(15):e70085. doi: 10.1002/cam4.70085 (PMC11310664; doi:10.1002/cam4.70085)
Supplement: Supplementary file 2 — Table S2: Multivariable logistic regression results across sub‐cohort 1 and 2. [file CAM4-13-e70085-s004.xlsx]

## Sheet: Table S2
Table S2. Multivariable logistic regression results across sub-cohort 1 and 2 (tPSA < 10 ng/ml subgroup)
	pT3 or Above (pT3+)						pT3b
	Sub-cohort 1			Sub-cohort 2			Sub-cohort 1			Sub-cohort 2
Predictor	AOR (95% CI)	P		AOR (95% CI)	P		AOR (95% CI)	P		AOR (95% CI)	P
Age	1.07 (0.96-1.19)	0.228		1.26 (0.93-1.70)	0.139		0.87 (0.68-1.12)	0.283		N/A
Prostate volume	0.96 (0.91-1.00)	0.074		0.99 (0.94-1.03)	0.509		0.97 (0.88-1.08)	0.61
# of positive cores >=3	2.05 (0.62-6.76)	0.237		0.96 (0.10-9.20)	0.973		N/A
Total PSA	1.87 (0.37-9.56)	0.453		2.52 (0.04-165.92)	0.665		3.62 (0.03-378.63)	0.587
PSAD	3.64 (0.90-14.62)	0.069		1.55 (0.34-7.11)	0.574		2.17 (0.15-31.63)	0.571
p2PSA	3.83 (1.34-10.93)	0.012*		2.09 (0.18-24.94)	0.559		1.26 (0.16-9.68)	0.827
p2PSAD	4.26 (1.50-12.11)	0.006*		1.74 (0.30-10.18)	0.539		1.17 (0.18-7.8)	0.868		0.95 (0.02-44.66)	0.979
phi	4.39 (1.18-16.35)	0.027*		45.49 (0.39-5358.21)	0.117		1.00 (0.15-6.83)	0.999		N/A
phiD	4.13 (1.52-11.24)	0.006*		2.29 (0.45-11.66)	0.318		1.22 (0.28-5.30)	0.793		3.1 (0.01-1211.92)	0.71
	AJCC Stage III or Above (Stage3+)						Perineural Invasion (PNI)
	Sub-cohort 1			Sub-cohort 2			Sub-cohort 1			Sub-cohort 2
Predictor	AOR (95% CI)	P		AOR (95% CI)	P		AOR (95% CI)	P		AOR (95% CI)	P
Age	1.09 (0.98-1.21)	0.094		1.12 (0.89-1.40)	0.351		1.02 (0.92-1.13)	0.687		1.08 (0.88-1.33)	0.463
Prostate volume	0.98 (0.94-1.01)	0.209		0.98 (0.93-1.03)	0.455		0.98 (0.95-1.02)	0.309		0.97 (0.93-1.02)	0.231
# of positive cores >=3	2.47 (0.79-7.69)	0.118		1.31 (0.16-10.53)	0.798		2.79 (0.88-8.82)	0.081		1.73 (0.27-10.93)	0.558
Total PSA	0.70 (0.26-1.88)	0.481		2.79 (0.05-169.92)	0.625		1.68 (0.77-3.66)	0.188		5.72 (0.12-266.76)	0.374
PSAD	0.94 (0.52-1.68)	0.822		1.84 (0.40-8.37)	0.43		1.75 (0.82-3.75)	0.148		2.30 (0.58-9.15)	0.239
p2PSA	3.44 (1.22-9.67)	0.019*		0.94 (0.12-7.22)	0.95		1.16 (0.53-2.55)	0.716		0.56 (0.08-4.03)	0.567
p2PSAD	3.91 (1.42-10.79)	0.008*		1.26 (0.26-6.07)	0.771		1.25 (0.57-2.72)	0.573		1.21 (0.33-4.41)	0.772
phi	1.49 (0.63-3.51)	0.363		3.53 (0.11-114.22)	0.478		2.66 (0.95-7.50)	0.064		33.62 (0.74-1537.85)	0.072
phiD	1.78 (0.86-3.68)	0.117		1.91 (0.44-8.26)	0.388		2.17 (1.03-4.57)	0.040*		3.26 (0.84-12.62)	0.087
