# Supplementary material for: phi and phiD predict adverse pathological features after radical prostatectomy for prostate cancer in Chinese population
Source: Cancer Med. 2024 Aug 9;13(15):e70085. doi: 10.1002/cam4.70085 (PMC11310664; doi:10.1002/cam4.70085)
Supplement: Supplementary file 3 — Table S3: Baseline clinical characteristics of sub‐cohort 3. [file CAM4-13-e70085-s002.xlsx]

## Sheet: Table S3
Table S3. Baseline clinical characteristics of sub-cohort 3
Characteristicsa	Sub-cohort 3 (N = 361)
Age (years), median (IQR)	67 (63-71)
Prostate volume (mL), median (IQR)	38.4 (29.0-52.5)
Number of positive cores
>=3, n (%)	180 (60.4)
< 3, n (%)	118 (39.6)
Total PSA (ng/mL), median (IQR)	10.0 (6.8-15.0)
PSAD (ng/mL2), median (IQR)	0.2 (0.1-0.3)
p2PSA (pg/mL), median (IQR)	16.9 (12.2-24.9)
p2PSAD (pg/mL2), median (IQR)	0.4 (0.3-0.6)
phi, median (IQR)	42.2 (32.5-55.0)
phiD, median (IQR)	1.1 (0.6-1.9)
PI-RADS category, n (%)
2	6/95 (6.3)
3	20/95 (21.0)
4	41/95 (43.2)
5	28/95 (29.5)
MRI extracapsular extension, n (%)	29/242 (12.0)
MRI seminal vesicle invasion, n (%)	15/242 (6.2)
RP GGG, n (%)
1 (<=6)	74 (20.7)
2 (3+4)	126 (35.2)
3 (4+3)	73 (20.4)
4 (8)	44 (12.3)
5 (9-10)	41 (11.4)
Perineural invasion, n (%)	207 (57.5)
Pelvic lymph node metastases, n (%)	14/248 (5.6)
Lymphovascular invasion, n (%)	81 (22.7)
Extracapsular extension, n (%)	45/209 (21.5)
Positive surgical margin, n (%)
Clear	217 (60.4)
Focal	75 (20.9)
Multi	67 (18.7)
Pathologic T stage, n (%)
pT1	1 (0.3)
pT2	250 (71.6)
pT3a	66 (18.9)
pT3b	32 (9.2)
a PI-RADS: Prostate Imaging Reporting & Data System.
