# Supplementary material for: phi and phiD predict adverse pathological features after radical prostatectomy for prostate cancer in Chinese population
Source: Cancer Med. 2024 Aug 9;13(15):e70085. doi: 10.1002/cam4.70085 (PMC11310664; doi:10.1002/cam4.70085)
Supplement: Supplementary file 4 — Table S4: Multivariable logistic regression results of sub‐cohort 3. [file CAM4-13-e70085-s001.xlsx]

## Sheet: Table S4
Table S4. Multivariable logistic regression results of sub-cohort 3
	pT3 or Above (pT3+)			Perineural Invasion (PNI)
	Sub-cohort 3			Sub-cohort 3
Predictora	AOR (95% CI)	P		AOR (95% CI)	P
Age	0.99 (0.95-1.04)	0.811		0.98 (0.95-1.02)	0.44
Prostate volume	0.98 (0.96-1.00)	0.061		0.99 (0.98-1.00)	0.872
# of positive cores >=3	2.40 (1.39-4.14)	0.002*		3.12 (1.92-5.06)	<0.001*
Total PSA	1.94 (0.93-4.06)	0.079		4.39 (1.96-9.81)	<0.001*
PSAD	2.17 (1.12-4.20)	0.022*		3.18 (1.62-6.23)	<0.001*
p2PSA	0.97 (0.29-3.19)	0.958		0.75 (0.28-2.04)	0.571
p2PSAD	1.22 (0.52-2.85)	0.653		0.98 (0.48-2.02)	0.965
phi	8.16 (1.51-44.10)	0.015*		6.36 (1.68-24.18)	0.004*
phiD	2.36 (1.05-5.28)	0.037*		1.85 (0.97-3.52)	0.062
MRI ECE/SVI	2.37 (1.02-5.47)	0.044*		0.84 (0.38-1.86)	0.773
a ECE: extracapsular extension; SVI: seminal vesicle invasion.
